# Supplementary material for: Associations Between Practice-Related Changes in Motor Performance and Muscle Activity in Healthy Individuals: A Systematic Review
Source: Sports Med Open. 2018 Feb 8;4:9. doi: 10.1186/s40798-018-0123-6 (PMC5805672; doi:10.1186/s40798-018-0123-6)
Supplement: Supplementary file 1 — Table S1. Pre and post practice data for motor performance and EMG amplitude. (XLSX 37 kb) [file 40798_2018_123_MOESM1_ESM.xlsx]

## Sheet: EMG amplitude
		Motor performance			Muscle activity
Number	Reference	Pre	Post	Change [%]	Pre	Post	Change [%]	Comments
1	Hobart et al. (1975)	22.3	15.67	-29.7309	57.223	52.313	-8.58047	Practice scores vs. Total electrical activity (Pectoralis major)
		22.3	15.67	-29.7309	154.084	137.826	-10.5514	Practice scores vs. Total electrical activity (Anterior deltoideus)
		22.3	15.67	-29.7309	60.168	75.065	24.759	Practice scores vs. Total electrical activity (Posterior deltoideus)
		22.3	15.67	-29.7309	68.664	74.916	9.10521	Practice scores vs. Total electrical activity (Triceps brachii)
2	Payton et al. (1976)	0.0693	0.067	-3.3189	8.45	7.54	-10.7692	Movement time vs. Integrated EMG (Abductor digiti quinti)
3	Hobart et al. (1978)	110.7	67.36	-39.1509	23.53	21.15	-10.1147	Distance from target vs. Integrated EMG (Anterior deltoideus)
		110.7	67.36	-39.1509	30.87	31.17	0.971817	Distance from target vs. Integrated EMG (Posterior deltoideus)
4	Moore & Marteniuk (1986)	376.5	282.6	-24.9402	1.53	1.4	-8.49673	200-ms group: Movement time vs. Averaged EMG (Triceps brachii)
		682.4	653.4	-4.24971	0.49	0.33	-32.6531	500-ms group: Movement time vs. Averaged EMG (Triceps brachii)
		376.5	282.6	-24.9402	1.76	0.97	-44.8864	200-ms group: Movement time vs. Averaged EMG (Biceps brachii)
		682.4	653.4	-4.24971	0.46	0.15	-67.3913	500-ms group: Movement time vs. Averaged EMG (Biceps brachii)
5	Engelhorn (1987)	295	208	-29.4915	101.76	93.38	-8.23506	300-ms movement: Movement time error vs. EMG activity (Biceps brachii)
		56	34	-39.2857	45.02	41.3	-8.26299	1500-ms movement: Movement time error vs. EMG activity (Biceps brachii)
6	Dugas & Marteniuk (1989)	46.5	60.5	-30.1075	73.44	53.67	-26.9199	20% perturbed: Percentage of hits vs. Averaged EMG (Biceps brachii, Triceps brachii)
		59	75.5	-27.9661	74.23	55.24	-25.5826	50% perturbed: Percentage of hits vs. Averaged EMG (Biceps brachii, Triceps brachii)
		65	82	-26.1538	93.46	65.26	-30.1733	100% perturbed: Percentage of hits vs. Averaged EMG (Biceps brachii, Triceps brachii)
7	Corcos et al. (1992)	304.42	271.14	-10.9323	0.346	0.296	-14.4509	Movement time vs. Normalized EMG (Biceps brachii, Triceps brachii)
8	Heise (1995)	59	22	-62.7119	55	68	23.6364	Mean resultant error vs. Integrated EMG (Triceps brachii)
		59	22	-62.7119	62	66	6.45161	Mean resultant error vs. Integrated EMG (Posterior deltoideus)
9	Gabriel & Boucher (2000)	285	235	-17.5439	0.6	0.91	51.6667	Movement time vs. Mean amplitude (Biceps brachii)
		285	235	-17.5439	0.2375	0.405	70.5263	Movement time vs. Mean amplitude (Triceps brachii)
10	Aggelousis et al. (2001)	14.66	5.76	-60.7094	0.48	0.3	-37.5	Distance from target vs. Normalized pre-movement EMG amplitude (Biceps brachii)
		14.66	5.76	-60.7094	0.46	0.25	-45.6522	Distance from target vs. Normalized pre-movement EMG amplitude (Brachioradialis)
		14.66	5.76	-60.7094	0.08	0.08	0	Distance from target vs. Normalized pre-movement EMG amplitude (Triceps brachii)
		14.66	5.76	-60.7094	0.2	0.2	0	Distance from target vs. Normalized pre-movement EMG amplitude (Anconeus)
11	Gabriel (2002)	287	237	-17.4216	52	39	-25	Movement time vs. EMG magnitude variability (Biceps brachii)
		287	237	-17.4216	55	39	-29.0909	Movement time vs. EMG magnitude variability (Triceps brachii)
12	Lay et al. (2002)	1.827	1.809	-0.985222	436.73	292.1	-33.1166	Centroid X-coordinate vs. Integrated EMG (Vastus lateralis)
		0.06	0.069	15	436.73	292.1	-33.1166	Centroid Y-coordinate vs. Integrated EMG (Vastus lateralis)
		1.827	1.809	-0.985222	409.07	271.29	-33.6813	Centroid X-coordinate vs. Integrated EMG (Biceps brachii)
		0.06	0.069	15	409.07	271.29	-33.6813	Centroid Y-coordinate vs. Integrated EMG (M. biceps brachii)
13	Klein Breteler et al. (2007)	857.143	627.976	-26.7361	0.787	0.648	-17.662	Transition time vs. Mean peak EMG amplitude (Dorsal interosseus, Abductor pollicis brevis, Flexor pollicies brevis, Abductor digiti minimi, Flexor digitorum superficialis)
14	Hasson et al. (2008)	45.2	22.7	-49.7788	42.6	99.9	134.507	RMSE (scores for entire crank cycle) vs. Integrated EMG (Tibialis anterior)
		45.2	22.7	-49.7788	93	62.6	-32.6882	RMSE (scores for entire crank cycle) vs. Integrated EMG (Soleus)
		45.2	22.7	-49.7788	58.3	62.4	7.03259	RMSE (scores for entire crank cycle) vs. Integrated EMG (Vastus lateralis)
		45.2	22.7	-49.7788	54.8	78.6	43.4307	RMSE (scores for entire crank cycle) vs. Integrated EMG (Medial gastrocnemius)
		45.2	22.7	-49.7788	57.4	54.9	-4.3554	RMSE (scores for entire crank cycle) vs. Integrated EMG (Rectus femoris)
		45.2	22.7	-49.7788	46.8	55.2	17.9487	RMSE (scores for entire crank cycle) vs. Integrated EMG (Semitendinosus)
15	Liang et al. (2008)	0.45	0.44	-2.22222	11.66	9.6	-17.6672	Movement velocity vs. Integrated EMG (Flexor carpi radialis)
		0.45	0.44	-2.22222	14.53	13.27	-8.67171	Movement velocity vs. Integrated EMG (Flexor carpi radialis)
		0.45	0.44	-2.22222	10.13	9.06	-10.5627	Movement velocity vs. Integrated EMG (Extensor carpi radialis)
								AGONIST
								ANTAGONIST
								ACTING AS BOTH
