# Supplementary material for: Associations Between Practice-Related Changes in Motor Performance and Muscle Activity in Healthy Individuals: A Systematic Review
Source: Sports Med Open. 2018 Feb 8;4:9. doi: 10.1186/s40798-018-0123-6 (PMC5805672; doi:10.1186/s40798-018-0123-6)
Supplement: Supplementary file 2 — Table S2. Pre and post practice data for motor performance and EMG duration. (XLSX 31 kb) [file 40798_2018_123_MOESM2_ESM.xlsx]

## Sheet: EMG duration
		Motor performance			Muscle activity
Number	Reference	Pre	Post	Change [%]	Pre	Post	Change [%]	Comments
1	Hobart et al. (1978)	110.7	67.36	-39.1509	0.028	0.011	-60.7143	Distance from target vs. Time to peak activity (Anterior deltoideus)
		110.7	67.36	-39.1509	0.107	0.09	-15.8879	Distance from target vs. Time to peak activity (Posterior deltoideus)
2	Ludwig (1982)	7.91	1.61	-79.646	15.8	3.87	-75.5063	Target accuracy vs. Time to peak amplitude (Triceps brachii)
3	Normand et al. (1982)	607.7	403.1	-33.6679	174.1	179.3	2.98679	Total movement time vs. Motor time (Pectoralis major)
		607.7	403.1	-33.6679	181	155.2	-14.2541	Total movement time vs. Motor time (Biceps brachii)
4	McGrain (1986)	0.59	0.12	-79.661	-0.331	-0.349	5.43807	Backswing group: Mean absolute error score vs. Mean time for initial myoelectric activity (Vastus lateralis)
		0.69	0.09	-86.9565	0.177	0.021	-88.1356	No Backswing group: Mean absolute error score vs. Mean time for initial myoelectric activity (Vastus lateralis)
		0.59	0.12	-79.661	-0.271	-0.323	19.1882	Backswing group: Mean absolute error score vs. Mean time for initial myoelectric activity (Vastus medialis)
		0.69	0.09	-86.9565	0.177	0.021	-88.1356	No Backswing group: Mean absolute error score vs. Mean time for initial myoelectric activity (Vastus medialis)
5	Engelhorn (1987)	295	208	-29.4915	61.16	65.98	7.88097	300-ms movement: Movement time error vs. Mean frequency of the EMG spectrum (Biceps brachii)
		56	34	-39.2857	68.6	68.7	0.145773	1500-ms movement: Movement time error vs. Mean frequency of the EMG spectrum (Biceps brachii)
6	Gabriel & Boucher (1998)	178	136	-23.5955	90	50	-44.4444	Movement time vs. Onset of antagonist (Triceps brachii)
7	Morrison & Anson (1999)	1.453	1.1281	-22.3606	88.12	84.52	-4.08534	Absolute error score vs. Incidence of the triphasic EMG (Biceps brachii, Brachioradialis, Tricpes brachii)
8	Gabriel & Boucher (2000)	285	235	-17.5439	172.5	137.5	-20.2899	Movement time vs. EMG duration (Biceps brachii)
		285	235	-17.5439	150	116	-22.6667	Movement time vs. EMG duration (Triceps brachii)
9	Gabriel (2002)	287	237	-17.4216	23	21	-8.69565	Movement time vs. Motor time variability (Biceps brachii)
		287	237	-17.4216	56	35	-37.5	Movement time vs. Motor time variability (Triceps brachii)
10	Liang et al. (2008)	0.45	0.44	-2.22222	83.41	73.17	-12.2767	Movement velocity vs. EMG duration (Flexor carpi radialis)
		0.45	0.44	-2.22222	263.42	232.68	-11.6696	Movement velocity vs. EMG duration (Flexor carpi radialis)
		0.45	0.44	-2.22222	191.71	185.85	-3.0567	Movement velocity vs. EMG duration (Extensor carpi radialis)
								AGONIST
								ANTAGONIST
								ACTING AS BOTH
